# Supplementary material for: Guanidine Derivatives Containing the Chalcone Skeleton Are Potent Antiproliferative Compounds against Human Leukemia Cells
Source: Int J Mol Sci. 2022 Dec 8;23(24):15518. doi: 10.3390/ijms232415518 (PMC9779571; doi:10.3390/ijms232415518)
Supplement: Supplementary file 1 [file ijms-23-15518-s001.zip]

Archive with 1 entries (1 files):
- ijms-2036040-supplementary.pdf
